# Supplementary material for: Association Between Attitude Toward a Healthy Lifestyle, Lifestyle Behaviors, Sociodemographic Characteristics, and Body Mass Index: A Cross-Sectional Study
Source: Nutrients. 2026 Feb 2;18(3):500. doi: 10.3390/nu18030500 (PMC12899998; doi:10.3390/nu18030500)
Supplement: Supplementary file 1 [file nutrients-18-00500-s001.zip]

Archive with 1 entries (1 files):
- nutrients-4115537-supplementary.pdf
